# Supplementary material for: Growth of Porphyromonas gingivalis on human serum albumin triggers programmed cell death
Source: J Oral Microbiol. 2022 Dec 22;15(1):2161182. doi: 10.1080/20002297.2022.2161182 (PMC9788703; doi:10.1080/20002297.2022.2161182)
Supplement: Supplemental Material [file ZJOM_A_2161182_SM7719.zip]

Archive with 13 entries (12 files):
- supplementary files/
- supplementary files/HSA_Figures Supplemental S1.pdf
- supplementary files/HSA_Figures Supplemental S2.pdf
- supplementary files/HSA_Figures Supplemental S3.pdf
- supplementary files/HSA_Figures Supplemental S4.pdf
- supplementary files/HSA_Figures Supplemental S5.pdf
- supplementary files/HSA_Figures Supplemental S6.pdf
- supplementary files/Supplemental Table S1a.docx
- supplementary files/Supplemental Table S1b.docx
- supplementary files/Supplemental Table S1c.docx
- supplementary files/Supplemental Table S2_antisense.docx
- supplementary files/Supplemental Table S3a _Pathway Class (1).docx
- supplementary files/Supplemental Table S3b _Pathway Class.docx
